# Supplementary material for: Efficient Electrochemical Oxidation of Chloramphenicol by Novel Reduced TiO2 Nanotube Array Anodes: Kinetics, Reaction Parameters, Degradation Pathway and Biotoxicity Forecast
Source: Materials (Basel). 2023 May 25;16(11):3971. doi: 10.3390/ma16113971 (PMC10254203; doi:10.3390/ma16113971)
Supplement: Supplementary file 1 [file materials-16-03971-s001.zip]

Archive with 1 entries (1 files):
- materials-2385729-supplementary-new.pdf
